# Supplementary material for: Panic in the Pandemic: Determinants of Vaccine Hesitancy and the Dilemma of Public Health Information Sharing during the COVID-19 Pandemic in Sri Lanka
Source: Int J Environ Res Public Health. 2024 Sep 24;21(10):1268. doi: 10.3390/ijerph21101268 (PMC11507827; doi:10.3390/ijerph21101268)
Supplement: Supplementary file 1 [file ijerph-21-01268-s001.zip]

Archive with 1 entries (1 files):
- ijerph-3134644-supplementary.pdf
